# Supplementary material for: Impact of Myeloid p38α/MAPK on Orthodontic Tooth Movement
Source: J Clin Med. 2022 Mar 24;11(7):1796. doi: 10.3390/jcm11071796 (PMC9000068; doi:10.3390/jcm11071796)
Supplement: Supplementary file 1 [file jcm-11-01796-s001.zip]

Archive with 1 entries (1 files):
- jcm-1623952-supplementary.pdf
